# Supplementary material for: Construction of Histone–Protein Complex Structures by Peptide Growing
Source: Int J Mol Sci. 2023 Sep 7;24(18):13831. doi: 10.3390/ijms241813831 (PMC10530865; doi:10.3390/ijms241813831)
Supplement: Supplementary file 1 [file ijms-24-13831-s001.zip]

Archive with 1 entries (1 files):
- ijms-2595908-supplementary.pdf
